# Supplementary material for: Gut microbiota alters host bile acid metabolism to contribute to intrahepatic cholestasis of pregnancy
Source: Nat Commun. 2023 Mar 9;14:1305. doi: 10.1038/s41467-023-36981-4 (PMC9998625; doi:10.1038/s41467-023-36981-4)
Supplement: Supplementary file 3 — Source data [file 41467_2023_36981_MOESM3_ESM.xlsx]

## Sheet: Figure 1
Fig. 1d			Fig. 1g				Fig. 1h				Fig. 1i				Fig. 1j
Bile acid			Pups per Litter				Fetal Weight				Placenta Weight				Ratio of dead fetus (%)
Control-FMT	ICP-FMT		Control-FMT	ICP-FMT			Control-FMT	ICP-FMT			Control-FMT	ICP-FMT			Control-FMT	ICP-FMT
15.4	100.2		8	8			0.367	0.526			0.153	0.121			10	25
26.9	50.1		9	6			0.742	0.249			0.152	0.155			11.11	25
50	76.9		7	8			1.032	0.286			0.174	0.122			10	42.85
65.3	92.3		9	6			0.542	0.282			0.168	0.141			12.5	12.5
50.2	42.3		7	5			0.574	0.525			0.162	0.109			10	33.33
34.6	53.8		8	4			0.546	0.075			0.161	0.101			16.66	50
26.8	76.9		8	6			0.697	0.401			0.146	0.129			11.11	37.5
39.8	72.6		8	5			0.876	0.551			0.138	0.098			12.5	42.85
ALT
Control-FMT	ICP-FMT
45.9	90.1
12.5	116.7
66.8	129.2
45.9	137.6
71.1	142.1
25.1	112.5
25	73.4
37.6	65.8
AST
Control-FMT	ICP-FMT
83.6	188.1
150.4	121.2
133.7	112.8
91.9	201.2
104.5	142.1
117	204.8
79.4	158.8
112.9	245.2
ALP
Control-FMT	ICP-FMT
46.3	74.2
28.9	97.3
36.8	83.4
77.2	88.1
55.6	162.2
51	102
18.5	64.5
41.7	72.8
GGT
Control-FMT	ICP-FMT
23.9	22.1
27.4	40.1
16.9	27.6
13.4	33.2
13.2	69.7
31.3	63.9
30.6	40.6
41.2	66.8

## Sheet: Figure 2
Fig. 2g				Fig. 2i				Fig. 2j				Fig. 2k				Fig. 2l
Bile acid				Pups per Litter				Fetal Weight				Placenta Weight				Ratio of dead fetus (%)
Control	B.fragilis	EE2		Control	B.fragilis	EE2		Control	B.fragilis	EE2		Control	B.fragilis	EE2		Control	B.fragilis	EE2
9.2	21.8	76.9		8	6	7		0.716	0.468	0.601		0.127	0.11	0.132		10	33.3	22.2
20.9	65.4	111.5		7	6	3		0.93	0.436	0.579		0.147	0.093	0.114		14.28	33.3	62.5
7.9	57.4	46.1		7	5	4		0.918	0.351	0.473		0.151	0.111	0.112		14.28	44.4	50
5.9	21.4	65.3		8	4	6		0.75	0.213	0.464		0.138	0.099	0.104		11.1	62.8	25
14.9	53.8	76.9		8	5	5		1.161	1.1	0.481		0.145	0.105	0.111		11.1	28.5	37.5
25.2	31.6	96.1		6	7	5		0.982	0.19	0.768		0.152	0.125	0.135		22.22	22.2	37.5
	64.3	50			6	6			0.582	0.429			0.126	0.082			25	25
	52.5	64.9			6	7							0.118	0.119			11.1	22
ALT
Control	B.fragilis	EE2
37.6	46.1	54.3
21.8	56	75.2
49.3	76.4	37.6
23.2	55.8	67.3
22.7	107.6	71.1
35.7	66.9	120.6
	104.7	62.7
	24.7	129.5
AST
Control	B.fragilis	EE2
44.1	123.7	179.7
57.8	98.1	225.7
80.2	156.6	100.3
55.3	102.2	107.8
42.7	204.9	150.4
75.2	138.6	320.8
	123.7	87.7
	128.1	284.2

## Sheet: Figure 3
Fig. 3b																	Fig. 3c
	Small intestinal bile acids (nmol/g)																Conjugated/unconjugated ratio
	Control							B. fragilis
αMCA	22.919	46.8096	13.1532	9.71192	71.9274	41.0309		29.9716	42.1942	83.22	27.5253	16.499	25.1781				Control	B. fragilis
βMCA	253.419	335.897	211.914	175.004	172.578	499.569		148.404	256.214	243.945	410.691	331.078	280.305				1.24588	0.944122
CA	1499.44	1111.78	1433.36	1147.79	700.832	1077.53		835.237	516.835	994.456	1036.8	987.733	813.202				1.31772	1.36467
CDCA	58.1145	139.96	27.1391	67.3969	83.7405	22.0954		48.0556	32.1828	53.7321	10.9782	66.1966	91.9245				1.31212	0.924199
DCA	67.1017	143.283	84.8388	53.6385	44.6583	29.867		272.497	121.18	71.4876	98.4385	176.204	85.1006				1.40121	1.05296
UDCA	22.0414	30.9262	9.39172	39.8008	18.9485	27.6275		16.1012	11.8549	27.1155	24.3212	52.3093	23.5723				1.92451	0.943129
LCA	33.691	15.1924	11.2197	26.8954	18.148	10.2292		41.647	18.2383	34.485	64.1634	8.58804	25.6048				1.25885	1.17171
HDCA	42.0261	13.3323	38.9678	18.5644	26.1959	31.7846		13.8698	32.722	22.0541	56.5627	12.4357	64.2045
TαMCA	281.312	151.017	242.933	285.153	355.826	412.891		214.627	94.3246	126.776	130.776	231.579	176.761
TβMCA	887.076	594.473	639.908	291.882	583.399	499.822		230.224	184.631	469.495	294.904	179.2	328.552
TCA	1058	1347.11	1219.47	1333.76	957.122	823.663		633.777	950.303	672.031	1124.02	918.804	880.054
TCDCA	67.3043	47.5052	33.1768	28.9655	53.1024	74.5711		28.4613	55.4263	35.2911	47.6317	57.4115	21.0719
TDCA	110.295	74.7264	131.858	46.3609	92.7409	286.547		11.1748	33.2592	37.7044	107.823	19.7123	77.1761
TUDCA	20.2922	63.8503	46.3418	24.7589	68.6987	42.6002		83.7903	44.5367	27.2283	42.6016	28.7869	56.7995
TLCA	7.95489	8.23373	5.68734	25.8411	2.83502	14.0183		24.6458	6.79241	9.25679	18.6304	10.922	30.391
THDCA	57.9738	133.97	81.7943	119.458	74.5006	35.9504		100.531	38.2811	36.6995	54.6726	110.733	80.2416
Fig. 3d
Deconjugation of GDCA (%)
Control	B. fragilis	CAPE	B. fragilis+CAPE
1.538	69.34	5.05849	23.4643
4.1	54.663	1.1755	14.54
7.747	56.785	3.9485	11.9584
6.298	65.3454	2.2585	35.643
10.17	48.344	6.13857	28.4432
5.8378	62.45	4.857	33.9575
Fig. 3e				Fig. 3f				Fig. 3g				Fig. 3h				Fig. 3i
Bile acid				ALT				AST				ALP				GGT
Control	B.fragilis	B.fragilis+CAPE		Control	B.fragilis	B.fragilis+CAPE		Control	B.fragilis	B.fragilis+CAPE		Control	B.fragilis	B.fragilis+CAPE		Control	B.fragilis	B.fragilis+CAPE
14.1	30.6	13.2		71.3	114.9	121.1		102.8	143.6	152.4		45.4	80.5	62.1		12.3	92.7	44.9
15.6	31.5	35.4		55.3	107.8	66.8		27.7	176.9	86		57	103.4	76.3		20.9	116.8	45.8
13.4	26.1	18.4		33.2	103.9	56.9		20.6	264.5	133.8		39.6	102.4	87.9		30.1	78.2	38.4
6.7	31.2	16.5		38.1	153.6	89.4		34.2	203.3	83.8		34.6	90.8	61.8		28.8	46.1	52.3
11.8	41.9	20.5		42.9	120.7	105.4		71	189.7	98.1		25.5	110.1	84.9		33.6	64.4	41.7
9.1	45.6	20.2		52.7	125.4	80.6		78.5	167.9	124.6		30.5	89.6	87.6		17.7	85.2	20.5
Fig. 3j				Fig. 3k
Fetal weight				Placenta weight
Control	B.fragilis	B.fragilis+CAPE		Control	B.fragilis	B.fragilis+CAPE
0.962	0.448	0.581		0.14445	0.088	0.129
0.932	0.426	1.07		0.14	0.093	0.119
1.276	0.32	0.734		0.13	0.069	0.135
0.889	0.505	1.623		0.124	0.134	0.12
1.027	0.686	0.512		0.159	0.119	0.13
0.917	0.352	0.697		0.12874	0.104	0.10872
	0.635	0.876			0.101	0.11978
	0.387	0.807			0.07812	0.1092
Fig. 3m
Small intestinal bile acids
	Control								B. fragilis								B. fragilis+CAPE
αMCA	8.1654	16.8432	33.3265	18.8783	23.7829	48.9627			34.8724	86.8248	25.4582	10.8748	48.9216	32.2731			23.8182	19.4546	11.2727	25.8182	13.3478	39.4543
βMCA	123.483	398.263	102.286	452.844	102.382	235.298			121.483	386.825	425.682	226.872	231.843	186.424			112.546	216.091	155.091	347.364	255.636	170.364
CA	1682.34	983.684	1245.53	1567.98	1710.83	887.253			1181.43	865.469	744.217	932.285	671.254	1001.25			1257.55	1323.55	1118.55	1084.55	1340.64	959.182
CDCA	92.8738	114.767	54.1254	78.3218	63.2468	141.921			32.3823	45.1278	63.8321	58.2154	68.2486	26.2871			67.1741	57.164	123.923	71.1209	91.7242	64.5455
DCA	86.2584	75.6321	102.219	63.6542	88.6541	46.231			165.358	86.8541	276.345	72.3842	59.3674	135.326			27.9291	76.6584	86.324	124.126	95.455	78.541
UDCA	10.1546	25.158	32.684	19.1238	8.1235	20.1654			36.9841	5.6841	17.232	44.3021	8.5964	33.1227			48.1235	21.1281	67.0062	46.1236	15.1684	24.1255
LCA	15.6842	48.6549	6.6548	16.984	28.3451	30.6841			36.9841	10.6231	22.8415	58.3219	11.3451	29.8451			31.123	45.1654	16.8415	21.2841	8.6546	64.654
HDCA	16.8466	103.653	42.1276	54.684	45.9871	22.841			62.1848	45.1499	16.8416	77.8415	32.164	40.811			68.1218	10.1525	48.1233	23.1244	12.8451	84.7815
TαMCA	384.584	256.845	422.651	85.1216	495.381	322.856			76.3214	214.185	128.641	105.841	90.9874	64.812			365.845	268.845	195.641	309.674	285.612	464.152
TβMCA	1068.94	486.845	864.254	958.614	388.784	1395.15			843.152	207.945	398.451	245.314	58.7451	284.617			345.127	952.651	784.614	1028.94	1258.64	886.327
TCA	1468.65	987.612	1285.41	894.612	1345.51	1084.02			1171.61	786.641	627.154	1028.18	886.451	587.614			1031.73	1336.55	896.818	922.256	984.636	1162.82
TCDCA	29.3841	64.0841	19.2106	47.2841	50.6826	88.8312			36.8416	50.7841	19.4756	28.4812	32.8456	18.6984			23.423	44.8451	13.212	84.6716	34.4125	54.2845
TDCA	187.684	45.8411	159.841	125.874	80.8012	156.984			32.841	75.8413	18.8465	44.4025	9.841	22.6845			165.685	72.841	88.941	35.8451	178.846	140.806
TUDCA	48.1848	79.8416	22.5841	85.641	38.684	62.154			58.6412	85.641	17.984	36.874	22.984	40.0258			84.8451	66.1236	40.6845	33.8621	28.1841	33.2415
TLCA	22.8451	10.6542	8.9412	18.7451	6.5805	6.9702			6.841	14.2504	7.3025	22.8413	12.5841	3.9845			19.8412	8.0281	5.2634	12.8414	16.254	7.2845
THDCA	128.941	105.845	68.945	58.941	98.941	118.641			125.674	45.6841	68.1845	88.2405	70.894	46.846			39.1287	156.021	122.208	88.3514	75.9841	100.945

## Sheet: Figure 4
Fig. 4a			Fig. 4b																	Fig. 4c			Fig. 4d
Liver bile acid (nmol/g)			Liver bile acid (nmol/g)																	Serum C4 (nmol/L)			Serum FGF15 (pg/ml)
Control	B.fragilis			Control								B. fragilis								Control	B.fragilis		Control	B. fragilis
394.65	630.979		CA	8.49793	33.4019	2.66784	17.9308	9.88815	13.2878			25.0704	5.14722	2.16854	6.79443	4.77519	5.69792			20.56	63.69		265.38	89.62
568.123	986.485		CDCA	0.494676	1.53148	0.79452	1.80937	1.14477	0.367541			0.79044	0.600858	0.453646	0.684656	0.424587	0.747483			15.34	75.64		202.34	112.45
229.164	1230.65		DCA	0.515325	1.69817	0.661072	1.08065	0.785487	0.764175			0.566879	0.409413	0.70024	0.411409	0.647448	0.573452			10.68	32.57		164.35	76.84
465.87	1487.66		GLCA	0.474616	0.466025	0.444549	0.435959	0.429516	0.425221			0.440254	0.431664	0.446697	0.431664	0.448845	0.503362			35.84	49.87		125.87	102.37
237.002	941.343		GCDCA	0.224634	0.240203	2.68004	2.20408	2.8335	0.702816			1.10315	1.51016	0.224634	0.22241	0.244651	0.519653			23.79	87.21		176.29	70.58
145.021	1145.62		GDCA	0.205441	0.207735	0.503767	0.423677	0.834527	0.886629			0.291342	0.311346	0.165388	0.154964	0.167025	0.209065			14.68	43.26		172.36	68.69
			GCA	0.618517	5.26384	0.58845	0.863346	1.54844	0.655027			0.8161	0.725898	0.592745	0.818246	1.28213	1.11891
			αMCA	3.18672	11.6528	2.45246	2.34721	2.68253	5.10806			13.7602	8.5787	13.9822	7.14056	15.6343	5.50697
			βMCA	27.5497	30.4129	23.5725	19.0543	14.5263	20.2242			22.6703	35.1227	28.1959	31.1134	34.5914	36.9257
			T-αMCA	53.396	237.002	111.178	110.067	148.744	122.47			412.965	303.324	515.97	414.604	384.082	484.332
			T-βMCA	56.0597	229.164	114.072	111.904	153.669	128.749			513.698	307.365	520.244	518.567	386.135	496.508
			TLCA	0.429117	0.630821	0.553699	0.581384	0.551721	0.864166			0.526014	0.543811	0.401432	0.401432	0.510194	0.64729
			THDCA	3.4409	27.9759	8.39985	6.44262	10.2043	36.9257			1.22398	3.68341	1.24499	2.6561	4.60951	3.95837
			TUDCA	3.79027	28.8173	8.8393	6.93016	11.4269	39.2435			1.30278	3.98039	1.29678	2.94377	4.98899	3.59416
			TDCA	2.39143	22.7436	9.13948	4.80488	7.61457	17.4345			0.6664	2.47348	1.53892	1.19272	1.84511	1.35281
			TCDCA	5.18711	24.7088	7.18031	15.1911	17.1703	48.379			4.74685	18.9154	4.01841	4.24855	9.91795	4.98899
			TCA	125.548	560.33	195.02	155.117	312.977	839.48			131.271	114.865	151.575	226.453	194.958	106.211
Fig. 4e																Fig. 4f
Relative mRNA expression																Relative mRNA expression
	Control							B. fragilis								Control							B. fragilis
FXR	0.825832	1.02485	1.09351	1.24981	0.879776	1.16842		1.16777	1.29615	1.24981	0.7289	1.04476	1.37213			1.09462	1.36611	1.08426	1.51995	0.748681	0.870208		1.26322	0.735198	0.9426	0.931933	1.12416	1.46368
FGF15	0.448969	0.965102	0.70955	1.54016	1.16274	1.08655		0.124305	0.189034	0.542148	0.696115	0.67593	0.300075			1.05141	1.28405	1.10837	1.19517	0.994102	0.84246		0.765356	0.631825	0.320511	0.476629	0.458494	0.586855
SHP	0.99995	0.765879	1.29615	0.850981	1.08655	0.89276		0.270574	0.412494	0.302067	0.460525	0.715562	0.534888			0.98192	0.82984	1.12872	0.898732	1.08655	0.79214		0.309832	0.45232	0.34232	0.28434	0.68748	0.53382
Fig. 4g																		Fig. 4h					Fig. 4i
Emission Ratio (520:495)																		Serum C4					Liver bile acid
Concentration,uM	GW4064				GDCA				GUDCA				CDCA					Control	B.fragilis	B.fragilis+GDCA			Control	B.fragilis	B.fragilis+GDCA
0.0005	0.3073	0.3089	0.27423		0.25704	0.306599	0.221349		0.32704	0.306599	0.28349		0.298704	0.296599	0.241349			45.639	68.727	39.648			96.374	1519.65	495.328
0.016	0.327049	0.290633	0.31253		0.287049	0.262688	0.353253		0.28049	0.302688	0.323253		0.307049	0.232688	0.293253			30.187	38.818	54.271			173.836	787.428	346.429
0.05	0.659724	0.62224	0.510063		0.319724	0.35224	0.300063		0.34724	0.35224	0.300063		0.319724	0.27224	0.320063			20.546	51.843	36.326			120.254	1014.39	826.217
0.152	0.703556	0.600537	0.664816		0.343556	0.30537	0.364816		0.343556	0.30537	0.364816		0.303556	0.300537	0.364816			28.25	48.918	29.181			339.668	432.146	502.543
0.45	0.785743	0.727892	0.797138		0.357431	0.407892	0.387138		0.357431	0.307892	0.367138		0.357431	0.427892	0.417138			14.516	70.776	40.451			498.812	1216.08	290.579
1.37	0.803062	0.863288	0.826617		0.403062	0.373288	0.426617		0.373062	0.333288	0.326617		0.453062	0.463288	0.566617			27.81	78.154	23.364			275.416	887.532	241.762
4.11	0.892546	0.828401	0.927353		0.552546	0.598401	0.627353		0.352546	0.438401	0.387353		0.652546	0.668401	0.727353
12.34	0.924395	0.900415	0.96367		0.704395	0.760415	0.71442		0.404395	0.360415	0.41442		0.724395	0.820415	0.71442
37.03	0.96837	0.981	0.9087		0.866225	0.901	0.849961		0.466225	0.401	0.349961		0.866225	0.921	0.849961
111.111	0.97384	1.09984	1.03404		0.9732	1.063	0.96365		0.5032	0.4063	0.46365		0.934929	0.993717	1.03404
333.33	0.97384	0.9842	1.03404		0.98832	1.0838	1.02838		0.50647	0.50838	0.450284		0.976351	0.984943	0.914462
1000	1.0984	1.10998	1.03404		1.18	1.09317	1.1839		0.55	0.487	0.51878		1.02863	0.95823	0.986958
Fig. 4k
Relative mRNA expression
	Control							B. fragilis							B.fragilis+GDCA
FGF15	0.965102	1.39793	0.77937	1.06195	1.28757	0.764747		0.383647	0.312443	0.756138	0.542148	0.314242	0.468268		1.12626	0.903745	0.639515	0.75512	0.867338	0.712852
SHP	0.926753	1.14996	0.765879	1.0361	0.655007	0.789569		0.326749	0.382938	0.597386	0.422494	0.431862	0.228753		0.579809	0.720877	0.870917	0.698713	0.761622	0.855828
Fig. 4l
Relative mRNA expression
	Control							B. fragilis							B.fragilis+GDCA
SHP	0.84246	0.962657	0.794693	0.901576	1.06282	1.29976		0.293571	0.528243	0.482982	0.554337	0.319147	0.3286		0.631825	0.715475	0.765356	0.927967	0.615446	0.716895
BSEP	0.81341	0.901863	0.970352	1.3076	0.732512	0.765782		0.453399	0.298303	0.559196	0.224733	0.225067	0.49216		0.519614	0.958449	0.772608	0.705051	0.574911	0.802685

## Sheet: Figure 5
Fig. 5a				Fig. 5b				Fig. 5c				Fig. 5e				Fig. 5f
Bile acid				ALT				AST				Fetal Weight				Placenta Weight
Control	B.fragilis	B.fragilis+GW4064		Control	B.fragilis	B.fragilis+GW4064		Control	B.fragilis	B.fragilis+GW4064		Control	B.fragilis	B.fragilis+GW4064		Control	B.fragilis	B.fragilis+GW4064
11	40.7	21.6		34.3	96.2	121.2		41.1	163.6	81.1		0.923	0.43	0.365		0.14	0.106	0.1
8.5	44.9	32.9		33.4	119.1	64.4		45.2	118.7	60.2		1.037	0.57	0.584		0.136	0.067	0.133
9.9	49.3	33.2		46.7	130.1	90.9		75.4	149.5	95.4		0.926	0.32	0.897		0.128	0.121	0.113
8.1	31.2	19.3		41.8	207.2	71.8		83.8	141.2	131.1		0.823	0.195	0.816		0.152	0.079	0.138
13.2	41.9	31		42.7	151.1	109.1		68.1	178	76		0.725	0.276	0.774		0.163	0.086	0.115
12.1	45.6	28.1		63.4	198.6	79.6		74.6	169.2	100.4		0.713	0.324	0.729		0.157	0.112	0.125
Fig. 5h					Fig. 5i
Liver bile acid					Relative mRNA expression
Control	B.fragilis	B.fragilis+GW4064			Control							B. fragilis							B.fragilis+GW4064
241.545	1056.64	938.394		FGF15	0.986215	1.26481	0.85948	1.36481	1.05159	0.95515		0.526547	0.364851	0.26481	0.684845	0.461532	0.406515		0.86125	0.876165	0.96154	0.623181	0.808745	0.79675
351.272	997.09	716.727		SHP	1.16565	1.08451	0.861527	1.26185	0.870655	0.95461		0.264516	0.306154	0.681532	0.503218	0.406541	0.324554		0.695131	0.786416	0.8861	0.50594	0.706185	0.90654
101.873	689.454	679.384
584.727	783.987	318.15			Fig. 5j
203.636	1342.53	428.816			Relative mRNA expression
175.928	1265.45	517.912			Control							B. fragilis							B.fragilis+GW4064
				SHP	0.832543	0.909124	0.81823	1.16605	0.916127	1.02873		0.416327	0.456874	0.534872	0.368732	0.25682	0.427273		0.698725	0.724673	0.816782	0.907645	0.636897	0.813764
				BSEP	1.09346	0.976551	0.923874	1.16784	0.80364	1.26784		0.346518	0.203848	0.498576	0.726561	0.305482	0.416451		0.791523	0.80618	0.598247	0.791615	0.406564	0.876415
Fig. 5k					Fig. 5l					Fig. 5m					Fig. 5n					Fig. 5o
Bile acid					GGT					Pups per Litter					Fetal weight					Placenta weight
WT+ Medium 1490	WT+ B. fragilis	FXR-/-+ Medium 1490	FXR-/-+ B. fragilis		WT+ Medium 1490	WT+ B. fragilis	FXR-/-+ Medium 1490	FXR-/-+ B. fragilis		WT+ Medium 1490	WT+ B. fragilis	FXR-/-+ Medium 1490	FXR-/-+ B. fragilis		WT+ Medium 1490	WT+ B. fragilis	FXR-/-+ Medium 1490	FXR-/-+ B. fragilis		WT+ Medium 1490	WT+ B. fragilis	FXR-/-+ Medium 1490	FXR-/-+ B. fragilis
13.7	29.1	36.2	29.2		24.2	89.2	88.8	79.6		10	6	4	6		0.87	0.43	0.221	0.178		0.15	0.121	0.13	0.12
18.8	50.8	39.2	30.1		38.9	66.9	56.5	85.4		9	5	5	4		0.94	0.352	0.26	0.465		0.125	0.09	0.114	0.09
8.9	39.3	24.6668	41.1		62.8	102.2	72.3	103.5		8	7	4	5		0.83	0.33	0.53	0.37		0.141	0.13	0.12	0.08
10.6	25.8	28.2	40.4		31.4	97	64.5	88.2		8	6	6	6		0.79	0.57	0.35	0.421		0.145	0.12	0.11	0.11
9.6	45.5	29.9	40.1		26.9	81.7	91.4	108.5		8	7	8	3		0.835	0.36	0.594	0.16		0.14	0.105	0.14	0.07
7.2	51.7	37.3	37.3		15.1	63.5	63.5	66.5		9	6	6	4		0.734	0.17	0.51	0.37		0.16	0.106	0.114	0.109
ALT
WT+ Medium 1490	WT+ B. fragilis	FXR-/-+ Medium 1490	FXR-/-+ B. fragilis
26.5	111.1	93.6	124.3
56.2	117	109.1	135.7
41.7	179.6	99.9	82.1
38.7	74.7	71.7	182.1
37.3	97.1	95.9	123.4
54.2	125.6	104.9	121.8
AST
WT+ Medium 1490	WT+ B. fragilis	FXR-/-+ Medium 1490	FXR-/-+ B. fragilis
42.6	123.5	101.4	121.5
30.9	103	129.9	133.8
37.3	172.1	137.2	123.1
35.7	125.5	128.1	124.9
32.1	87	137.7	182.6
21.9	163.2	110.7	135.3
ALP
WT+ Medium 1490	WT+ B. fragilis	FXR-/-+ Medium 1490	FXR-/-+ B. fragilis
42.2	113.2	79.7	100.2
66.2	111.9	72.2	94.8
36.6	72.1	90.1	123.7
26.1	86.3	123.6	111.7
73.1	116.1	82.1	91.4
31.1	75.1	79.3	124.6

## Sheet: Figure 6
	Fig. 6a														Fig. 6b																						Fig. 6C
	Relative mRNA expression														Relative mRNA expression																						Relative mRNA expression
	Control-FMT							ICP-FMT								Control							B. fragilis							EE2								Control							B. fragilis
Cyp7a1	0.873943	1.65301	0.99925	0.5279	1.43932	0.7929		3.55302	2.0392	3.36218	2.22741	2.09403	2.8943		Cyp7a1	1.24903	0.228568	1.99361	1.75228	1.11301	0.88276		3.45258	4.7914	3.48114	3.16801	4.49706	2.25425		3.8583	3.72797	3.08765	4.97791	3.33181	2.76147		Cyp7a1	0.900271	0.71154	0.839425	2.18709	1.69352	1.18719		4.31426	7.67963	6.67327	3.91049	6.83221
Cyp8b1	1.87921	1.24207	0.57104	0.69479	0.98214	0.70232		5.2362	3.54268	3.34357	3.2872	2.3482	2.04218		Cyp8b1	1.33715	1.52214	0.67948	1.53531	0.649706	0.889165		4.29322	5.86768	3.1007	2.2775	2.41297	3.12641		2.31454	3.8547	2.46152	5.08694	2.79968	2.02758		Cyp8b1	0.990216	1.5657	2.40271	0.598214	0.818247	1.70393		5.62282	2.32809	5.42138	2.94893	6.78388
Cyp27a1	0.90618	0.808582	0.747279	1.08159	1.41721	1.34737		4.49325	3.6341	2.56105	3.58952	5.14625	3.67531		Cyp27a1	0.783495	0.526773	0.719344	0.90828	1.34028	1.1957		2.49693	4.29305	2.54724	2.56284	3.00745	2.19235		4.02515	3.00074	2.75476	3.49464	2.31801	5.1741		Cyp27a1	0.765968	1.36465	0.687592	1.84246	0.699958	1.11221		3.2287	6.97677	4.86405	3.42826	4.57986
BSEP	1.57929	1.24128	0.93894	0.69479	0.57092	0.99754		0.15414	0.23713	0.14357	0.33498	0.58738	0.47654		BSEP	0.91247	0.589914	0.989594	0.841283	1.5241	1.56185		0.80075	0.468387	0.396766	0.468818	0.373645	0.290592		0.305002	0.464564	0.464843	0.20769	0.201502	0.646774		BSEP	1.85647	1.20622	0.710991	1.00359	1.07699	1.98034		0.368656	0.707701	0.322297	0.173155	0.418902
MRP2	0.92873	1.47825	0.73823	1.59823	1.12867	1.83867		0.42982	0.3298	0.73627	0.12389	0.10238	0.638237		MRP2	1.10389	1.62872	0.83761	0.40267	1.83823	1.32762		0.121873	0.48278	0.29473	0.09167	0.58378	0.62651		0.11328	0.06382	0.34788	0.57837	0.23728	0.183276		MRP2	1.33572	1.00735	1.09699	0.960622	1.06355	0.587277		0.323941	0.219284	0.517285	0.265654	0.224061
Fig. 6e
Relative mRNA expression
	Control							B. fragilis							B. fragilis+GW4064
Cyp7a1	1.08322	1.41837	0.511267	0.67474	0.970213	0.717124		3.73041	3.66521	5.63547	4.03558	4.28194	7.18702		3.4359	2.31753	2.47682	1.66713	1.14781	2.05462
Cyp8b1	0.710684	0.821147	0.680842	0.70314	1.13442	1.20931		4.9127	5.52902	2.74216	2.57364	6.1681	2.5621		1.27129	2.22307	1.12942	2.17994	1.96559	2.64115
Cyp27a1	1.28088	1.08683	1.02913	0.241884	0.890958	0.963517		3.34701	3.99309	3.18685	4.86232	2.94158	4.58042		3.52821	1.63763	2.35282	2.35487	3.39378	1.06729
BSEP	0.955593	0.71243	0.626314	1.32306	1.20886	1.18521		0.13507	0.191764	0.45249	0.392202	0.241125	0.295085		0.563499	0.731443	0.428687	0.390448	0.672211	0.570765
MRP2	1.06804	1.31467	1.48311	0.77233	1.33607	1.72158		0.596325	0.277308	0.143328	0.405272	0.398313	0.356528		0.633178	0.955942	0.70178	0.723798	0.745687	0.906141
Fig. 6f
Relative mRNA expression
	WT+ Medium 1490							WT+ B. fragilis							FXR-/-+ Medium 1490							FXR-/-+ B. fragilis
Cyp7a1	1.11819	1.6673	0.348843	1.64977	0.749692	0.715783		6.73487	4.47705	5.35706	2.45045	2.71423	5.25097		5.86508	6.8367	6.34062	3.33	6.07115	4.16117		5.31766	6.57544	11.8896	7.91759	5.74282	3.75024
Cyp8b1	1.36601	1.06864	1.89138	1.42008	0.764272	0.364089		6.41585	3.85224	4.64129	1.85425	1.93829	3.66039		6.52566	2.31212	3.32261	4.70629	3.51878	3.38769		4.34858	5.91391	3.17688	6.2568	2.48801	5.15477
Cyp27a1	1.04145	1.00659	0.447448	2.6304	1.38552	0.315817		4.89969	3.79822	5.40997	1.92205	1.87154	2.94183		5.75322	1.82489	3.22053	4.19566	2.71236	5.26933		5.13735	3.39255	4.23867	9.52854	3.19767	4.12421
BSEP	0.884456	1.53489	0.872805	2.39845	1.52801	0.861508		0.663344	0.228467	0.310026	0.439362	0.107501	0.277773		0.251367	0.500308	0.246651	0.127924	0.100601	0.169952		0.216001	0.149247	0.220839	0.720246	0.148098	0.150541
MRP2	0.875224	1.89892	1.90614	1.3097	1.01945	0.877238		0.205815	0.464319	0.69621	0.237287	0.126231	0.29076		0.634139	0.74171	0.424938	0.267379	0.187608	0.302602		0.171916	0.103113	0.800592	0.401137	0.128163	0.139033
Fig. 6g			Fig. 6h
Serum FGF19 (pg/ml)	B. fragilis (% reads)		Serum C4 (nmol/L)	B. fragilis (% reads)
175	0.24064		31.55	0.24064
89	1.78474		41.26	1.78474
116	0.36847		26.38	0.36847
161	0.11245		61.56	0.11245
75	1.76674		44.28	1.76674
171	0.00261		8.16	0.00261
199	0.08526		15.3	0.08526
152	0.12548		66.7	0.12548
61	3.75986		75.6	3.75986
198	0.90655		25.68	0.90655
194	0.2503		19.2	0.2503
121.226	0.2471		38.25	0.2471
145.067	0.00513		2.46	0.00513
162.673	0.20322		15.06	0.20322
179.91	0.39758		29.221	0.39758
168.911	0.47093		28.32	0.47093
136.397	0.00661		7.82	0.00661
50.448	1.21798		31.42	1.21798
127.269	1.42797		38.64	1.42797
124.3	0.20899		24.5	0.20899
226.3	0.01186		9.6	0.01186
228.682	0.00278		11.93	0.00278
161	0.38847		46.62	0.38847
115	0.02221		12.3	0.02221
271	0.00329		10.7	0.00329
199	0.52625		15.64	0.52625
102.28	6.56261		84.62	6.56261
229.32	0.384		26.31	0.384
209.49	0.08987		12.16	0.08987
198.287	0.24533		15.4	0.24533
163.2	0.00279		4.22	0.00279
368.21	0.00323		2.67	0.00323
236.54	0.58408		12.85	0.58408
212.94	0.78386		31.25	0.78386
165.32	0.13681		11.14	0.13681
80.21	1.37867		24.36	1.37867
302.45	0.00106		6.42	0.00106
51.03	3.24845		87.62	3.24845
32.18	4.08923		75.34	4.08923
102.54	0.2914		49.26	0.2914
335.61	0.07022		16.44	0.07022
225.98	0.69268		46.54	0.69268
231.06	0.20653		70.58	0.20653
30.47	13.1961		52.35	13.1961
98.14	1.42991		45.98	1.42991
189.32	0.24392		10.58	0.24392
305.64	0.04157		5.64	0.04157
15.23	25.739		79.22	25.739
365.38	1.82682		47.31	1.82682
284.35	0.00226		11.25	0.00226
[truncated: 7 more columns]

## Sheet: Supplementary Fig. 4
Supplementary Fig. 4a				Supplementary Fig. 4b
ALP				GGT
Control	B.fragilis	EE2		Control	B.fragilis	EE2
28.1	92.4	148.1		21.1	54.8	93.4
46.7	79.8	204.2		18.3	59.9	84.1
35.5	119.1	111.2		32.2	43.7	52.7
25.8	122.8	213.2		28.2	64.8	48.1
16.1	73.7	102.3		20.5	63.3	31.3
35.7	53.7	87.1		25.3	51.5	77.9
	85.4	138.8			81.4	103.7
	142.8	112.4			34.2	76.8

## Sheet: Supplementary Fig. 5
Supplementary Fig. 5a
Serum bile acids in controls and ICP patients
	Controls
CA	95.4367	184.365	291.835	261.592	67.3164	108.781	385.284	324.216	409.938	6.9135	13.5082	95.5613	174.265	159.364	69.2284	28.5321	150.228	109.622	10.5584	15.8843	168.168	20.941	218.838	698.232	39.1136	14.5264	24.2064	217.617	128.168	498.768	265.504	568.229	414.368	112.522	51.8831	567.72	307.608	123.346	210.811	36.1562	234.087
CDCA	76.3129	193.522	35.7064	208.268	126.237	15.9048	90.271	36.7107	128.265	18.6086	102.528	96.7941	51.4461	139.309	42.1935	12.4182	41.7138	14.9327	51.8147	78.2483	193.376	135.89	246.584	130.195	16.5127	9.5615	8.3821	35.6474	17.6927	79.1637	130.072	18.1499	49.3218	211.409	38.3453	333.827	4.6182	16.2615	3.1216	100.482	72.7328
LCA	6.13215	18.1031	4.0917	12.803	1.063	20.0953	4.7623	17.3082	6.2841	12.1319	3.3281	2.7322	6.5843	67.1737	13.1629	23.8052	10.3952	32.4432	10.1213	31.2238	2.1028	1.5539	2.3201	35.8213	13.4126	4.6639	8.0816	10.85	7.204	18.7318	6.1384	1.6082	10.8224	9.1842	2.9283	7.7139	3.5318	27.7309	46.4318	18.1672	20.1964
DCA	76.4587	193.726	135.706	288.268	126.221	15.9048	190.271	336.718	178.104	18.6832	202.618	96.8197	21.4492	29.3647	42.2215	104.818	247.308	307.21	272.612	204.832	67.1824	12.3561	16.2081	130.264	16.5283	129.471	88.3221	35.6407	17.6982	79.1248	130.102	448.143	49.2476	11.4713	38.8253	133.947	4.2776	176.533	63.5367	100.334	192.776
UDCA	124.553	83.7216	10.3945	42.4883	83.1209	14.8952	78.9637	213.828	27.4138	16.6128	25.3084	166.592	88.1327	175.884	15.1897	31.8943	45.1432	124.683	84.5527	48.9843	107.169	14.2531	46.8324	63.5867	25.1312	7.1396	3.9147	33.2686	12.5035	97.4361	342.594	211.174	20.2943	6.4785	17.2147	112.135	60.3161	108.114	1.55306	109.062	34.4628
GUDCA	32.2635	22.9462	10.6642	52.7363	3.06918	43.9359	226.032	27.4146	11.0288	48.2311	10.4315	55.1625	243.602	434.233	321.148	45.7583	50.6214	111.343	124.037	22.2815	14.3874	15.4335	25.5928	81.1762	62.3978	6.5126	113.861	126.595	61.0395	204.331	321.318	85.4562	33.4786	22.0315	41.3215	211.373	80.6135	320.426	212.671	72.1929	43.5118
GCDCA	405.382	615.302	751.606	1031.58	370.917	1237.18	167.399	687.016	864.536	1374.94	734.894	816.13	915.693	608.908	679.743	453.071	175.915	315.125	447.181	113.559	712.129	1074.29	228.721	357.518	634.642	357.362	97.6913	736.431	1032.43	457.218	568.78	672.683	1159.98	214.24	475.544	912.414	114.279	346.619	78.9764	203.511	982.121
GCA	160.161	312.798	387.596	160.642	198.583	532.581	26.4815	103.794	122.213	98.4754	169.473	223.557	118.127	261.819	10.7661	198.255	136.635	287.729	198.293	165.174	203.491	98.5082	127.792	164.274	228.132	241.135	324.392	169.841	247.462	217.399	168.735	76.2419	306.293	298.115	415.882	101.122	54.8261	160.132	223.384	78.1432	96.7628
GDCA	218.267	353.13	609.239	503.749	218.167	263.686	309.317	452.838	371.585	140.263	93.0753	134.413	109.059	265.455	598.572	168.797	381.339	452.639	512.592	378.19	216.333	121.488	93.8472	84.2119	212.585	176.242	62.2638	114.321	591.132	64.3582	195.558	273.556	156.321	102.641	150.732	24.324	139.843	431.276	331.308	215.684	135.341
GLCA	3.2894	1.2387	6.9823	0.6835	2.8411	9.6412	11.354	2.38451	1.6891	3.6421	0.99845	1.3204	5.6741	4.6238	2.3154	9.6541	5.3437	6.1238	1.0945	0.6451	1.2554	3.6384	6.8451	8.6061	4.5216	8.2115	7.1234	1.55021	2.3228	3.1125	4.5838	6.4845	10.6854	0.2944	0.6691	1.8451	2.3921	8.5214	1.8635	0.3841	8.1821
TUDCA	10.012	4.3127	60.1835	6.32107	10.2292	8.1928	12.2603	72.1847	5.2689	1.35928	5.01285	2.21891	16.2156	22.2739	54.2119	16.012	8.2263	1.1342	5.2163	4.2619	11.1574	84.012	13.1948	8.01645	21.1123	2.1584	3.1351	4.0185	5.7625	1.5738	18.1615	32.4766	10.1306	4.4877	3.3427	15.1845	2.1232	1.08815	10.1743	10.4108	4.1132
TCDCA	167.042	259.45	414.422	603.716	121.917	183.409	257.929	119.746	101.294	234.754	196.29	102.517	468.674	301.385	391.681	165.674	278.833	446.116	342.196	418.313	237.437	98.1048	113.981	314.674	108.171	18.3434	27.1669	541.327	371.814	110.625	198.222	185.929	28.1313	337.177	228.329	109.832	164.122	284.516	311.239	325.181	213.386
TCA	165.717	321.257	103.569	67.1816	198.896	106.19	157.508	231.25	217.122	311.114	86.7634	246.846	367.624	64.8399	255.576	216.713	118.833	101.122	287.482	432.908	238.781	225.96	371.713	79.4671	17.3418	287.119	322.892	17.6568	231.164	614.732	19.6612	41.7242	68.1556	51.8734	69.1232	118.128	124.338	231.113	119.833	98.1738	83.1541
TDCA	60.7193	142.407	53.2844	45.0549	102.354	181.029	31.6637	40.6689	16.0956	25.1188	15.1075	18.6167	170.919	67.5165	19.3281	21.3786	103.397	15.1286	31.1558	42.0238	30.7172	32.488	9.1835	1.1764	21.7342	11.8242	2.1745	28.2189	113.508	28.9902	32.8121	4.9617	18.1827	1.31783	11.4323	10.3219	6.88421	7.1289	7.0512	3.6892	20.3264
TLCA	3.1225	7.5832	0.2874	1.15126	4.7084	3.8156	1.9174	2.162	5.7945	0.9874	8.3278	6.7254	2.6741	1.7694	9.3254	1.1657	7.1395	0.684	1.247	3.495	2.6874	1.9478	0.3684	0.05674	0.9838	1.2873	0.6974	2.8925	0.9741	1.6648	6.3618	4.1351	1.4216	2.8741	0.5564	4.1234	4.7251	1.0123	0.5789	1.5241	9.607
	ICP
CA	996.423	65.1154	12.2746	30.025	117.779	90.7461	11.2102	760.165	646.275	245.36	239.422	109.127	322.641	460.935	671.272	330.697	117.365	27.9138	449.315	412.325	14.7215	405.916	335.319	450.648	231.135	310.332	215.364	168.513	40.3664	258.061	132.342	518.124	612.461	143.481	214.267	427.165	309.212	154.341	131.154	24.9024	232.642	12.1687	28.3163	13.2143	8.74195	179.462	213.728	122.725	344.816
CDCA	173.136	311.893	69.8431	18.8648	137.139	84.3146	25.1467	10.3548	210.361	43.3425	166.464	92.4656	158.082	66.3027	129.129	12.1367	24.1287	58.9143	281.406	143.886	219.816	186.341	101.694	161.318	11.5219	5.66495	158.264	193.115	35.1429	46.4329	201.201	136.143	21.2184	5.41611	54.1393	307.134	144.945	26.297	19.1488	411.563	64.4202	17.5611	22.3451	1.64121	14.1256	12.8144	17.7602	255.319	549.418
LCA	14.6418	9.7647	4.0167	16.7485	7.2203	13.3641	11.1056	14.5027	17.4106	8.2427	26.2316	7.2417	17.4285	2.1743	4.42237	12.5252	7.83019	10.1206	6.7138	5.3134	21.3461	13.4615	3.3067	11.6413	2.1134	8.1465	1.65414	2.31054	2.25015	23.8129	10.1498	8.13151	15.3131	7.1816	10.5029	1.7886	4.1087	17.1452	11.3427	26.7615	12.1749	6.21648	15.3463	10.3491	49.3635	13.1642	10.7189	5.17464	10.4728
DCA	56.1644	223.129	78.4641	24.3962	128.143	90.2133	192.138	28.1359	71.7137	31.8465	12.5843	165.764	234.135	127.64	33.195	99.1148	68.539	155.716	81.9215	155.641	113.442	127.785	81.7746	207.528	37.2846	72.3229	204.224	37.1394	182.235	186.135	23.2316	140.321	18.1849	151.265	321.314	40.9478	36.3437	192.311	35.1984	251.103	78.6336	158.164	59.2541	46.2855	170.461	52.1755	90.0612	11.6484	22.6195
UDCA	133.441	6.1387	58.1373	66.4388	71.5843	478.164	221.246	332.218	204.12	100.146	106.653	21.1294	30.8416	138.224	224.311	85.2582	392.365	44.184	424.603	309.585	44.6318	149.772	224.881	745.315	50.3155	321.195	48.2608	137.016	14.413	346.347	856.763	143.245	34.742	40.643	57.8586	148.113	56.8216	36.5826	17.1247	261.518	36.4397	46.7642	136.841	115.418	9.4716	210.562	35.2291	349.319	445.816
GUDCA	1104.11	680.675	740.133	245.461	316.216	1030.77	540.346	227.488	580.375	923.321	752.461	784.875	455.561	383.839	1140.82	350.788	220.282	122.257	720.433	1230.86	450.531	840.684	1210.45	1450.61	271.218	1242.32	822.713	614.829	660.094	1157.56	1574.15	106.741	274.473	511.162	651.135	504.742	45.6143	1057.14	13.3812	121.687	40.1636	275.642	1024.41	72.1993	87.1842	119.377	1347.22	52.8287	415.271
GCDCA	708.765	1067.53	358.464	2731.14	1137.74	1306.13	1647.15	1230.32	788.313	679.465	1674.45	3274.11	3189.82	1187.34	1331.89	790.182	1412.16	679.821	2670.9	3498.22	4137.64	3227.41	2398.23	1678.51	2846.15	4341.16	1065.65	2761.63	3347.45	2374.28	2254.44	2645.64	2378.42	3305.22	1398.78	2408.63	2341.97	3846.7	664.748	464.817	864.742	1275.74	2068.73	3368.37	3187.16	703.164	2161.19	2102.76	368.819
GCA	20083.4	1678.18	6473.74	2064.64	1139.33	1971.14	13460.3	2687.32	8168.89	7913.29	1304.73	3645.28	7038.11	1687.34	13364.6	8641.11	5034.47	6034.16	3687.63	10164.2	4987.91	5367.42	2168.14	10387.1	6874.01	5987.94	6131.12	7484.22	4672.28	6067.84	10132.1	13674.1	3364.13	2298.17	4687.17	4067.84	2897.23	6541.81	4321.24	2387.45	3367.16	5674.16	3674.76	14645.4	3142.31	1764.28	987.164	4314.17	12113.9
GDCA	325.241	223.532	214.133	371.133	110.428	226.843	101.121	231.129	69.3868	99.6107	321.422	412.184	215.182	231.534	35.2322	21.4336	94.7136	119.191	135.541	98.1202	237.379	103.742	412.132	321.185	324.283	421.414	221.471	121.419	412.419	341.19	422.56	467.167	87.3829	108.197	321.314	221.638	160.419	388.542	397.723	121.142	324.885	209.12	156.922	432.281	321.158	321.422	167.433	308.416	321.816
GLCA	3.2584	1.34674	0.6871	5.1584	8.32329	6.7415	3.7674	7.1354	10.6487	7.6842	2.64141	2.3474	11.3418	9.8184	7.21485	6.148	2.3671	6.2954	1.35856	0.1493	2.2815	1.1355	2.14295	1.6497	18.3274	11.1241	9.3874	5.2104	9.8725	5.3161	4.1841	2.61415	4.5195	1.73147	2.5161	10.1978	15.6214	5.31171	6.34271	1.2084	0.9141	14.3015	3.62784	7.38641	2.1345	1.64132	0.7562	11.1486	3.46794
TUDCA	86.528	74.3147	124.388	267.012	198.642	64.1288	32.2165	24.7395	88.1208	116.32	58.4807	79.6118	168.351	18.2808	11.1615	169.346	167.029	6.3724	106.129	87.2319	36.5412	4.88634	10.1642	23.6287	92.6361	357.223	267.217	168.33	267.041	387.802	76.7324	6.16485	136.272	226.219	131.619	17.2644	349.737	421.164	264.399	54.5884	167.163	64.1285	21.1965	7.13525	24.5481	65.3345	12.8887	136.165	48.1625
TCDCA	2610.98	874.63	1312.63	563.072	1137.48	597.345	3411.58	1212.21	1741.61	578.175	961.415	1679.71	1672.84	2204.39	1798.12	2374.22	2641.62	657.912	2102.13	974.186	1034.61	899.142	134.847	497.916	1374.24	2712.78	3017.84	2218.68	1674.35	298.962	973.34	446.167	1060.31	367.762	447.729	2034.72	1312.52	1974.13	1032.93	2482.72	1130.82	975.824	497.147	2341.32	198.833	1167.29	2234.78	1674.28	2301.43
TCA	3312.64	3897.59	4372.07	10031.5	1973.43	2347.64	3274.41	991.289	2237.37	1376.11	3540.62	2874.11	2974.28	4253.23	6674.08	1534.37	3674.38	510.178	981.642	861.126	2374.36	5307.16	769.736	3476.46	1207.15	916.131	884.323	1673.12	2267.51	6317.6	1160.38	1340.63	3374.2	991.392	2312.75	1086.95	12012.4	11671.2	2675.52	5574.37	13174.1	2210.19	5461.39	1234.31	1678.92	10364.2	1367.28	1034.64	2289.32
TDCA	34.841	237.432	187.174	38.962	103.741	21.1303	61.9465	89.7463	111.58	88.6408	53.7403	287.964	91.6713	168.348	64.3184	11.1328	182.201	74.3362	58.2343	134.574	51.5852	10.2835	15.1665	33.6325	164.316	31.8478	234.387	106.537	98.6618	23.7313	222.416	116.52	287.512	37.6134	42.3412	98.8194	24.0865	65.8185	64.283	12.5618	98.4872	79.055	198.015	120.133	14.1945	32.8492	2.17664	143.648	38.1849
TLCA	6.0285	11.7548	7.13012	8.1435	17.6421	1.7474	0.84684	14.3862	8.34131	2.2368	6.3541	1.6307	7.64121	0.55714	2.9284	3.01845	13.6254	1.6745	5.31731	1.25718	2.3185	5.1765	0.8621	1.79403	11.8134	2.6547	10.1684	3.10814	2.8457	0.09174	4.2578	6.1944	3.8451	7.2214	12.1917	8.3247	3.19184	1.3521	0.61487	15.2287	4.1274	3.8546	10.4885	0.97422	5.3844	2.39331	10.7246	8.16414	1.26145
Supplementary Fig. 5b
Fecal bile acids in controls and ICP patients
	Controls
CA	15.4725	8.0812	4.38763	18.1947	0.99623	37.072	33.3715	10.16	9.04015	14.7774	4.12398	6.6451	12.57	15.1269	10.3323	10.2623	35.5009	18.287	11.835	21.592	7.91667	8.78095	55.122	4.15766	14.95	17.1995	16.28	68.0318	27.4762	25.643	17.6155	8.04301	68.806	42.643	26.196	44.9085	12.6031	5.92068	5.961	7.7327	12.8571
CDCA	8.19483	13.2289	3.239	4.18784	3.4717	10.164	2.1103	14.2287	16.6608	9.9257	8.3068	18.919	2.1787	1.7198	1.2728	21.7212	6.37328	1.7361	5.6864	8.4015	1.2463	15.9478	0.2014	3.73562	18.146	20.4905	1.5208	2.8306	12.4382	6.0447	3.01584	5.6115	0.0448	0.2147	8.1424	4.2414	11.4972	38.2153	13.947	4.3682	1.6455
DCA	204.833	367.052	162.356	186.621	30.6632	100.157	292.838	430.642	216.516	194.41	228.132	418.103	302.997	247.326	307.204	272.102	76.389	393.694	535.715	208.268	26.2207	415.914	690.282	36.7185	178.284	521.347	239.13	42.5142	104.582	396.184	35.6364	717.169	579.147	530.168	418.695	549.674	11.3607	138.819	333.336	124.258	176.564
LCA	101.124	203.747	91.2028	231.134	646.476	42.272	273.257	135.922	325.308	413.796	607.418	239.095	33.2052	16.3211	32.3232	149.121	456.191	128.156	124.092	72.803	559.063	280.095	154.983	417.32	246.22	761.453	67.1003	354.099	283.837	236.849	146.85	237.204	258.866	106.093	171.618	105.82	15.022	302.867	47.8257	783.064	687.643
UDCA	4.9023	7.01277	4.56531	6.81232	1.40377	9.36	4.3428	3.6612	5.13958	7.03396	3.99347	1.45946	0.2454	5.9232	4.27243	1.02127	14.6239	8.127	7.3945	32.4885	8.125	1.89524	8.9628	13.8277	27.3658	2.1841	5.957	15.1097	3.8702	6.0695	3.26946	1.73118	0.43284	2.6112	11.8863	20.1763	6.47385	17.2238	12.465	0.8401	8.0953
GCA	11.1073	1.2238	7.13093	12.8231	0.79416	2.21951	0.47904	6.47312	0.55721	1.03667	0.39152	0.41892	6.46198	24.3423	10.0212	5.9361	1.81912	10.7661	1.25538	0.63456	7.72881	1.08831	0.07143	0.49811	1.52	0.73657	7.24119	3.73927	1.38748	1.3785	1.79048	4.27362	0.03059	0.16604	0.16147	1.79805	3.59633	0.64214	0.58333	5.55321	2.48185
GCDCA	0.68217	1.97966	2.24	0.54391	1.41404	1.27924	0.61905	0.96604	2.112	0.72813	6.93767	0.74086	3.59482	2.51342	0.023247	4.0212	1.67625	2.09876	0.29323	2.21215	1.01606	21.5366	0.43114	0.0431	15.2338	1.7795	0.70473	0.93243	0.94128	1.04923	2.05714	3.51792	0.64245	0.36226	0.38165	1.30293	0.6055	1.5786	30.9167	7.18157	1.39934
GUDCA	5.45652	3.47126	2.03165	1.32915	11.3736	0.61935	0.42629	2.67052	2.19409	1.52968	1.04762	0.39428	0.53256	2.32005	0.94662	1.66421	2.73629	3.06918	4.9359	0.031651	0.41463	1.02564	6.5949	1.03165	2.33618	0.33542	1.86118	0.031651	1.30887	5.03165	3.69565	4.36825	1.66479	4.78323	0.3423	8.24323	4.32879	12.7762	1.32274	5.32351	0.598728
GDCA	5.32478	6.57288	1.79692	8.3394	4.63923	15.5912	8.19048	2.34717	1.488	4.84762	4.20847	2.58509	6.24151	18.2631	5.13029	2.23853	5.74916	21.1285	2.68571	0.30683	2.83796	1.58537	4.26347	3.07527	1.41294	10.0587	12.2708	14.2297	11.0459	4.35692	0.40921	7.49864	6.29571	10.4932	0.9223	4.03944	1.93643	4.21748	3.15014	5.51232	1.23214
GLCA	6.6451	1.0284	5.3021	0.9884	10.214	2.0584	3.6128	1.024	7.7682	3.6941	9.3028	0.5416	3.4612	11.6328	1.69025	7.2214	0.09451	1.584	7.8325	10.5214	3.3947	12.3854	0.7068	15.2792	0.2145	2.684	0.9845	2.1653	1.0651	3.6842	1.7784	6.3012	0.8451	1.8374	2.4722	0.5846	0.2145	1.7685	2.0945	0.06845	2.2541
TCA	2.4821	4.92857	1.78113	2.96	1.79368	7.42671	1.34608	2.1434	1.89233	0.17568	2.18077	0.7323	1.69821	4.73442	2.16216	5.87794	6.03232	10.092	1.71743	13.2573	10.5688	6.1806	1.89583	10.1905	10.5083	1.24964	17.1219	3.11377	1.76344	0.84577	7.62836	1.83979	2.57627	12.7077	11.836	11.1224	14.3377	1.11364	11.9323	1.10287	13.1542
TCDCA	2.1957	0.30952	2.43019	4.048	1.98095	3.67427	1.07075	1.3421	2.16639	1.31081	0.80344	0.72	1.22762	5.9295	2.07313	3.46723	2.32103	0.00969	1.0422	2.44951	4.42202	6.71572	1.91667	13.4095	2.90429	1.74015	0.29268	2.75449	1.29032	0.51741	8.60636	1.38501	1.68136	1.67385	2.2486	0.82193	14.0323	2.56873	11.0984	5.19076	13.3297
TUDCA	0.01215	0.2619	0.15094	0.01345	0.19048	0.01815	0.01412	0.15094	0.13051	0.01235	0.01371	1.57538	0.012715	32.4766	0.15262	0.487287	0.3427	1.02663	0.01341	4.3127	0.18349	0.32107	0.22917	0.18645	2.26373	0.12847	0.26803	0.35928	5.0125	0.21891	0.21516	0.22739	0.27119	6.01201	0.2263	0.8305	2.1932	1.02105	0.5543	10.3235	4.11893
TDCA	1.14558	2.02381	0.75472	3.488	1.18095	1.17264	0.73423	1.82642	2.17945	0.89189	0.5165	0.99692	0.9821	4.9647	1.20827	1.38783	1.4323	1.29782	0.71927	1.40717	3.2844	4.0668	1.35417	11.0286	1.66337	0.66569	16.0976	2.05988	1.01075	18.6147	0.91932	0.05165	1.32881	1.37846	4.3966	0.32365	6.08421	7.12373	7.32847	3.68437	0.132326
TLCA	0.3645	1.1654	5.6945	2.864	8.4651	0.845	1.15845	5.684	0.8845	2.3687	0.6847	3.8451	2.364	8.174	0.8874	4.0174	0.0875	0.9645	1.0651	0.06845	0.97451	2.3051	5.1364	0.7451	0.3254	0.1847	1.0684	6.1541	3.614	2.1487	0.9845	0.1645	0.6694	2.064	1.654	1.0641	2.1874	3.1684	2.2283	1.5872	6.6208
	ICP
CA	117.019	63.285	14.8347	45.8277	26.409	45.2692	106.375	117.266	5.47253	1.6799	6.32113	3.37809	214.637	239.364	1.02778	12.022	18.044	40.3912	128.154	132.163	160.935	271.977	30.6972	140.656	27.9807	196.473	5.11545	100.29	77.089	39.923	15.3494	11.2474	24.9114	232.498	12.1987	28.3356	1.14934	8.81395	187.687	3.75235	122.925	344.954	12.2775	30.0253	117.699	90.114	11.2432	160.796	246.746
CDCA	66.2949	10.943	19.9558	10.287	1.774	21.7436	1.37457	6.75047	8.1099	3.2918	21.2507	5.06007	5.06593	6.3364	2.80556	15.5217	36.635	15.0489	4.64387	1.129	0.5641	12.287	12.1527	4.107	5.91143	3.273	11.8934	18.975	7.2645	13.905	26.233	19.8049	1.5612	4.43025	17.5141	22.4264	1.72401	14.7326	12.974	17.7714	5.3632	9.3757	9.84971	8.8608	7.8995	4.457	2.14467	32.481	10.303
DCA	218.877	153.922	353.476	227.896	98.8616	347.231	307.106	72.345	304.601	367.524	109.386	51.2509	321.319	132.734	65.7083	234.652	740.279	682.347	686.61	723.436	827.67	335.195	499.074	668.539	155.749	256.843	253.187	64.1894	90.8978	336.37	292.879	735.192	651.19	228.336	158.644	159.362	846.216	570.023	120.255	90.124	171.841	222.68	478.451	224.962	78.32	106.133	192.331	207.593	371.774
LCA	586.681	60.3614	189.166	371.467	33.2453	166.218	132.055	349.081	731.487	203.218	515.313	577.852	410.549	266.63	479.042	647.457	218.565	91.2546	239.829	103.198	467.783	84.437	242.585	587.812	104.164	465.084	69.897	58.0501	141.859	234.499	132.202	461.268	262.852	492.787	86.8078	527.428	510.291	99.5349	322.4	550.889	155.264	270.473	274.867	603.848	497.26	384.305	177.196	405.574	494.057
UDCA	24.5362	9.609	4.56089	19.8486	20.994	5.449	0.27491	21.0507	8.35165	37.077	14.2462	6.8604	11.865	6.1529	1.06944	30.2826	13.1365	3.86197	0.46643	7.14286	12.169	2.956	3.53626	17.1707	21.502	6.43697	4.82505	0.52683	21.391	24.069	5.2112	32.7774	44.1868	43.5656	6.02487	8.13873	1.43038	1.6347	8.0571	21.2401	2.2778	4.36	13.9244	1.33081	9.65116	10.597	5.22702	17.373	35.837
GCA	0.62198	10.1922	0.90237	1.40992	2.07547	0.34615	0.003059	0.9606	1.21612	1.2238	0.1484	0.83761	1.4326	1.71739	13.7931	0.3257	5.47335	0.81159	2.35699	1.00888	0.87861	2.76793	0.6758	14.0571	1.18283	2.31481	8.82262	0.1561	1.72477	0.15278	7.1087	1.00317	0.003059	1.15901	1.51648	4.94135	2.3856	1.82857	0.26481	2.63291	0.09412	2.15983	3.85144	0.25709	0.27907	1.12464	0.04503	4.0199	2.92644
GCDCA	0.9437	3.25979	4.64945	3.58486	2.33962	0.51282	0.08247	4.02251	10.652	2.65156	0.2968	0.14815	4.24451	1.30435	13.8851	0.18321	14.0439	0.82448	7.81075	0.53996	0.46243	27.1392	0.84018	13.9809	1.90779	1.27778	7.62982	0.60488	1.3578	0.16667	3.82609	0.55873	0.36056	0.21201	0.81319	24.6617	1.97429	1.79341	0.80836	4.86076	0.51092	0.69114	2.72902	0.40832	0.47674	31.0493	1.00563	4.75622	3.833
GUDCA	0.78769	0.03165	2.25666	1.03165	0.69048	0.031651	0.464	0.70476	0.88599	0.44359	2.45283	0.37847	2.41892	0.35581	1.86154	0.46972	0.85993	0.53211	4.77592	0.60417	0.55238	1.29373	1.33869	2.70732	1.81437	0.031651	1.57711	1.05623	3.83979	0.8678	4.59335	1.82114	0.47059	1.03165	1.38462	0.74586	0.06427	0.087912	1.41812	0.72574	0.40336	0.57019	1.38927	0.5293	2.33721	1.2174	1.77111	2.82587	1.14513
GDCA	11.0204	5.24138	0.56683	4.0086	7.03375	1.49133	6.91983	0.09132	3.65714	2.12401	2.25926	0.97686	1.13659	1.13761	4.08333	4.65416	0.44128	0.54613	5.72324	1.02516	0.96154	0.00204	1.93621	4.20513	3.15014	0.59359	1.31054	15.0972	5.52174	5.56322	4.34783	0.40635	1.55493	0.40989	1.2967	4.41504	2.13882	1.11868	0.61672	0.42616	4.16807	0.31102	3.91747	0.24197	4.17442	7.42029	1.03565	3.32338	2.67197
GLCA	1.0784	3.6924	2.1584	0.6754	0.3648	1.1987	8.2049	1.4825	6.3214	0.3254	4.8154	2.3841	0.9245	1.0841	3.3944	1.1204	0.05874	0.9968	2.1547	0.3154	1.4492	0.0352	6.4218	1.6492	2.0361	0.8845	1.1482	0.9215	0.0361	1.1054	5.3315	0.6847	2.3812	1.2845	0.0365	0.4178	1.0287	2.0319	5.6474	1.1894	0.7761	0.3842	0.0361	0.0981	1.9945	0.5504	1.0894	3.0215	0.0326
TCA	5.36896	3.5047	0.5942	4.31828	1.50622	1.91908	1.75527	1.62557	1.78095	1.28458	2.94438	5.98458	1.85366	0.63609	1.375	3.38874	12.4982	1.22509	2.52742	5.37107	1.07692	1.19588	1.39587	1.31868	0.90368	1.14671	3.11681	2.28213	2.06418	6.09195	1.13043	4.24127	1.10423	1.5689	0.0645	1.1023	9.23393	2.21538	1.19861	1.62025	1.14286	1.57235	2.25585	1.5879	1.02326	2.09275	1.32083	2.44776	1.94036
TCDCA	2.2799	2.98433	5.62963	0.60215	0.072113	1.43353	5.21519	0.57078	2.78095	0.96661	1.7963	0.0617	1.17073	4.9052	1.01389	2.61662	1.58007	1.13653	0.92428	2.7673	0.82051	0.811	4.0075	0.32967	1.83569	1.18718	1.7094	2.9906	1.28261	1.03448	2.73913	0.95238	0.72113	1.34276	2.96703	0.21504	1.62725	1.63516	1.00348	5.31646	0.79328	1.38229	1.67263	0.95274	0.87209	0.313	0.99062	4.1791	2.7992
TUDCA	0.0130674	0.52665	0.0123087	0.34409	0.0133064	0.0119402	0.16878	0.18265	0.34286	0.12719	0.18519	4.81234	0.0114	2.61774	0.012367	1.02949	0.7367	0.012815	0.39687	5.58491	0.16667	0.013475	2.19137	0.013018	0.54391	0.012085	4.94587	0.3511	0.43478	11.0115	0.21739	0.13968	0.3493	0.012234	0.81319	6.9624	2.73008	0.17582	0.011058	5.41772	0.022304	0.17279	4.01651	0.15123	0.012684	0.1188	0.21013	1.67164	0.27038
TDCA	1.01781	0.993103	0.432126	0.16774	0.92362	1.34104	10.0253	1.42466	5.37143	0.91574	5.01852	1.28535	0.05165	0.534557	0.625	0.20107	0.08647	0.87085	0.048303	0.56604	0.44872	0.05165	0.0026642	0.077289	0.017847	0.84992	2.17664	1.67085	1.34783	0.32184	0.93478	2.79365	0.54085	0.65018	2.7033	2.40451	9.9126	1.51209	0.7108	3.8903	0.94118	0.79482	3.62586	0.05165	1.56977	6.62319	0.69043	4.39801	9.89264
TLCA	2.2287	0.8254	0.3674	0.0287	1.6845	2.874	3.6852	2.6684	1.0874	5.2374	3.384	0.0687	1.2845	0.6985	0.7745	0.0584	1.1025	5.201	0.6412	0.3214	1.1204	2.2584	0.3645	0.2187	0.8845	0.174	2.1875	0.6822	1.1875	3.0684	1.2284	3.6741	2.5548	1.0254	0.2541	0.8847	1.1274	2.0841	1.2401	2.941	1.0841	3.841	0.0584	2.0412	0.9945	2.3841	0.0647	0.0584	0.174
[truncated: 1 more columns]

## Sheet: Supplementary Fig. 6
Supplementary Fig. 6a
Small intestinal bile acids
	Control-FMT								ICP-FMT
αMCA	63.8374	10.2712	32.6845	56.903	20.2838	15.8425			16.3893	15.4712	62.9841	18.268	45.845	8.645
βMCA	125.944	285.849	200.659	414.398	546.983	325.356			218.688	208.879	76.856	85.562	148.822	98.8164
CA	863.845	1226.98	1168.49	986.345	446.332	525.215			822.325	956.854	1068.78	1053.26	464.384	865.54
CDCA	87.507	112.845	39.654	75.384	16.984	98.614			46.984	84.3167	76.742	52.288	40.783	98.984
DCA	148.882	96.148	68.395	120.283	76.642	176.352			178.845	382.898	151.759	129.603	287.419	85.662
UDCA	53.078	12.821	25.443	29.791	41.562	9.685			25.848	70.072	16.837	82.827	46.502	8.765
LCA	63.871	19.112	8.793	36.749	58.356	12.882			30.852	12.421	79.7934	11.609	6.7623	55.0752
HDCA	8.8123	52.682	28.843	36.791	16.764	40.902			10.412	58.942	16.984	35.747	19.255	44.382
TαMCA	395.475	126.774	268.954	185.638	96.7549	456.896			169.902	186.613	96.8914	236.112	79.4952	198.732
TβMCA	1026.99	789.627	1138.91	426.329	984.308	525.824			426.381	109.945	564.092	712.539	346.784	225.514
TCA	1268.97	1583.41	856.741	926.874	1267.84	1368.87			886.76	1035.85	1156.41	625.692	968.842	881.452
TCDCA	87.2465	13.9323	45.124	20.9832	66.0032	80.782			58.9243	18.723	14.878	22.7842	43.7262	16.982
TDCA	154.387	256.324	145.683	68.124	89.3827	260.029			83.232	45.829	56.223	92.3871	28.9812	39.114
TUDCA	33.723	89.1272	21.504	79.493	38.8231	29.8732			60.3827	28.9382	34.7293	87.1524	19.6732	45.1202
TLCA	10.1132	5.0145	16.9032	33.824	4.921	18.8732			34.4682	16.3827	3.7328	11.1102	6.3287	14.4382
THDCA	87.1203	168.33	43.3275	129.703	54.2384	30.217			22.3126	68.7439	72.3629	39.3218	106.418	92.8351
GCA	20.701	46.2548	12.9241	36.3123	8.763	25.0394			16.282	36.5021	11.7078	8.5412	9.824	20.188
GCDCA	3.5411	1.8264	0.6971	2.1845	0.98715	2.5481			4.68451	2.1654	0.98451	6.2415	0.8714	2.8415
GDCA	6.3841	1.2451	0.46217	2.8142	1.6841	0.98412			2.6148	1.8564	0.9245	1.0267	3.2184	1.4623
GHDCA	2.2584	3.6148	16.841	9.6213	1.0284	10.2314			5.6412	2.3984	11.0415	3.68481	0.9846	4.3151
	Supplementary Fig. 6b
	conjugated/conjugated ratio
	Control-FMT	ICP-FMT
	2.18744	1.31195
	1.69839	0.868189
	1.63264	1.30517
	1.09407	1.2569
	2.13638	1.52406
	2.33239	1.21889

## Sheet: Supplementary Fig. 7
Supplementary Fig. 7
Deconjugated bile acids (μg)
Time	GDCA				TDCA				GCDCA				TCDCA				GCA				TCA
0	0	0	0		0	0	0		0	0	0		0	0	0		0	0	0		0	0	0
15	305.41	286.32	316.24		93.35	135.67	120.41		42.36	62.84	55.81		36.86	45.21	40.65		25.17	12.34	29.63		11.35	20.48	18.23
30	468.34	423.68	452.78		206.35	221.68	193.45		89.36	125.24	95.18		79.62	63.58	88.21		46.81	52.16	39.64		29.32	46.48	37.21
60	486.3	542.34	498.21		365.34	402.62	387.46		182.63	196.82	178.14		113.45	169.24	142.58		59.62	68.36	86.14		49.32	58.27	42.36
90	513.35	482.15	489.62		412.68	422.36	395.84		253.15	278.43	281.05		212.61	195.34	227.69		86.24	108.15	80.66		69.26	74.25	76.31
120	504.31	458.2	492.1		397.51	418.74	428.35		289.32	255.94	271.38		246.31	204.47	218.36		132.64	85.36	94.15		93.14	70.15	84.68

[truncated: 9 more sheets: Supplementary Fig. 8 , Supplementary Fig. 9, Supplementary Fig. 10, Supplementary Fig. 11, Supplementary Fig. 13, Supplementary Fig. 14, Supplementary Fig. 15, Supplementary Fig. 16, Supplementary Fig. 17]
